# Supplementary material for: Origin of Salt Effects in SN2 Fluorination Using KF Promoted by Ionic Liquids: Quantum Chemical Analysis
Source: Molecules. 2021 Sep 22;26(19):5738. doi: 10.3390/molecules26195738 (PMC8510065; doi:10.3390/molecules26195738)
Supplement: Supplementary file 1 [file molecules-26-05738-s001.zip]

Archive with 1 entries (1 files):
- molecules-1389064-supplementary.pdf
